# Supplementary material for: Hybrid Whole Genomes of Brucella melitensis from Tunisian Animal Isolates: Virulence Factors, Antimicrobial Susceptibility, and Phylogeny
Source: Microorganisms. 2025 Jul 12;13(7):1651. doi: 10.3390/microorganisms13071651 (PMC12300643; doi:10.3390/microorganisms13071651)
Supplement: Supplementary file 1 [file microorganisms-13-01651-s001.zip]

Archive with 1 entries (1 files):
- microorganisms-3638763-supplementary.xlsx
