# Supplementary material for: Hybrid Whole Genomes of Brucella melitensis from Tunisian Animal Isolates: Virulence Factors, Antimicrobial Susceptibility, and Phylogeny
Source: Microorganisms. 2025 Jul 12;13(7):1651. doi: 10.3390/microorganisms13071651 (PMC12300643; doi:10.3390/microorganisms13071651)
Supplement: Supplementary file 1 [file microorganisms-13-01651-s001.zip › microorganisms-3638763-supplementary.xlsx]

## Sheet: Table S1
Table S1: Subsystem categories assigned to genes predicted in genome of Tunisian strains, B. melitensis bv.3Ether and B.melitensisis strain Rev.1 based on RAST Server
	Subsystem Feature Counts	SBZ	TATA	B. melitensis bv.3 Ether	B. melitensis bv.1 16 M	B. melitenis bv.1 Rev.1
	Respiration	91	90	90	90	90
	Motility and Chemotaxis	55	56	54	55	55
	Miscellaneous	30	30	30	28	28
	Cell Division and Cell Cycle	0	0	0	0	0
	Phages, Prophages, Transposable, elements, plasmids	19	20	20	12	12
	Nucleosides and Nucleotides	78	78	78	77	76
	DNA Metabolism	59	59	59	61	59
	Metabolism of Aromatic Compounds	31	31	33	33	33
	Amino Acids and Derivatives	308	310	309	323	326
	Phosphorus Metabolism	23	23	23	25	22
	Iron acquisition and metabolism	14	13	13	14	13
	Secondary Metabolism	4	4	4	4	4
	Photosynthesis	0	0	0	0	0
	Regulation and Cell signaling	12	12	12	12	12
	Carbohydrates	217	218	217	228	229
	Fatty Acids, Lipids, and Isoprenoids	50	50	50	50	50
	Cell Wall and Capsule	13	13	13	13	13
	RNA Metabolism	33	33	33	33	33
	Dormancy and Sporulation	1	1	1	1	1
	Membrane Transport	57	57	57	63	60
	Cofactors, Vitamins, Prosthetic Groups, Pigments	144	144	144	145	146
	Sulfur Metabolism	4	4	4	4	4
	Protein Metabolism	199	199	199	199	199
	Stress Response	48	49	48	48	48
	Virulence, Disease and Defense	33	33	33	33	33
	Nitrogen Metabolism	49	49	49	52	50
	Potassium metabolism	5	5	5	5	5

## Sheet: Table S2
Table S2: The results of in-silico analysis of virulence-associated genes in two B.melitensis isolates from aborted sheep in Tunisia via Abricate.
Virulence Factors	Gene	%Coverage		%Identity		Database	Tasks
		SBZ	TATA	SBZ	TATA
Lipopolysaccharide (LPS)	lpxE	100	100	100	100	vfdb	Phosphatidylglycerophosphatase B
	htrB	100	100	99.89	99.89	vfdb	Lipid A biosynthesis lauroyl acyltransferase
	wboA	100	100	99.84	99.76	vfdb	Glycosyltransferase
	wbdA	100	100	99.94	99.94	vfdb	Mannosyltransferase
	kdsA	100	100	99.76	99.76	vfdb	2-dehydro-3-deoxyphosphooctonate aldolase
	lpxB	100	100	99.75	99.83	vfdb	Lipid-A-disaccharide synthase
	lpxA	100	100	100	100	vfdb	UDP-N-acetylglucosamine acyltransferase
	fabZ	100	100	100	100	vfdb	(3R)-hydroxymyristoyl ACP dehydratase
	lpxD	100	100	99.91	99.91	vfdb	UDP-3-O-[3-hydroxymyristoyl] glucosamine N-acyltransferase
	lpxC	100	100	100	100	vfdb	UDP-3-O-[3-hydroxymyristoyl] N-acetylglucosamine deacetylase
	lpsB	100	100	99.81	99.81	vfdb	Lipopolysaccharide core biosynthesis mannosyltransferase LpcB
	lpcC	100	100	99.81	99.81	vfdb	Lipopolysaccharide core biosynthesis mannosyltransferase LpcC
	kdsB	100	100	100	100	vfdb	3-deoxy-manno-octulosonate cytidylyltransferase
	pgm	100	100	99.88	99.88	vfdb	Phosphoglucomutase
	acpXL	100	100	100	100	vfdb	Acyl carrier protein
	wbpL	100	100	100	100	vfdb	Undecaprenyl-phosphate alpha-N-acetylglucosaminyltransferase
	wbkC	100	100	100	100	vfdb	GDP-mannose 46-dehydratase / GDP-4-amino-46-dideoxy-D-mannose formyltransferase
	wbkB	100	100	100	100	vfdb	Perosamine synthetase WbkB
	wzt	100	100	100	100	vfdb	O-antigen export system ATP-binding protein
	wzm	100	100	100	100	vfdb	O-antigen export system permease protein
	per	100	100	100	100	vfdb	Perosamine synthetase
	gmd	100	100	100	100	vfdb	GDP-mannose 4,6-dehydratase
	wbkA	100	100	100	100	vfdb	Mannosyltransferase
	pmm	100	100	99.85	99.85	vfdb	Phosphomannomutase
	manCoAg	100	100	99.86	99.86	vfdb	Mannose-1-phosphate guanylyltransferase
	manAoAg	100	100	99.92	99.92	vfdb	Mannose-6-phosphate isomerase
	wbpZ	100	100	100	100	vfdb	Mannosyltransferase C
	lpsA	100	100	99.86	99.86	vfdb	Glycosyltransferase
	waaA/kdtA	100	100	99.92	99.85	vfdb	Lipid IV(A) 3-deoxy-D-manno-octulosonic acid transferase
	lpxK	100	100	100	100	vfdb	Tetraacyldisaccharide 4'-kinase
	manCcore	100	100	100	100	vfdb	Mannose-1-phosphate guanylyltransferase/mannose-6-phosphate isomerase
	manBcore	100	100	99.93	99.93	vfdb	Phosphomannomutase
VirB Type IV secretion system	virB1	100	100	100	100	vfdb	Type IV secretion system attachment mediating protein VirB1 Homolog
	virB2	100	100	99.37	99.37	vfdb	Type IV secretion system protein VirB2
	virB3	100	100	100	100	vfdb	Type IV secretion system protein VirB3
	virB4	100	100	99.92	99.92	vfdb	Type IV secretion system protein ATPase VirB4
	virB5	100	100	100	100	vfdb	Type IV secretion system protein VirB5
	virB6	100	100	99.81	99.81	vfdb	Type IV secretion system channel protein VirB6
	virB7	100	100	100	100	vfdb	Type IV secretion system protein VirB7
	virB8	100	100	100	100	vfdb	type IV secretion system protein VirB8
	virB9	100	100	99.77	99.77	vfdb	Type IV secretion system channel protein VirB9
	virB10	100	100	99.83	99.83	vfdb	Type IV secretion system channel protein VirB10
	virB11	100	100	100	100	vfdb	Type IV secretion system protein ATPase VirB11
	virB12	100	100	99.81	99.81	vfdb	Type IV secretion system protein VirB12
Type IV secretion system effectors	bspC	100	100	100	100	vfdb	Type IV secretion system effector BspC
	BPE043	100	100	99.87	99.87	vfdb	Type IV secretion system effector
	vceC	100	100	99.92	99.92	vfdb	Type IV secretion system effector VceC
	BPE275	100	100	100	100	vfdb	Type IV secretion system effector rhomboid family intramembrane serine protease
	ricA	100	100	100	100	vfdb	Type IV secretion system effector RicA Rab2 interacting conserved protein A
	sepA	100	100	100	100	vfdb	Type IV secretion system effector SepA
	bspL	100	100	98.25	98.25	vfdb	Type IV secretion system effector BspL
	vceA	100	100	100	100	vfdb	Type IV secretion system effector VceA
	bspE	100	100	100	100	vfdb	Type IV secretion system effector BspE
	bspF	100	100	100	100	vfdb	Type IV secretion system effector GNAT family N-acetyltransferase
	BPE005	100	100	100	100	vfdb	Type IV secretion system effector cyclic nucleotide-binding domain-containing protein
	bspA	100	100	100	100	vfdb	Type IV secretion system effector DUF2062 domain-containing protein
	bspB	100	100	100	100	vfdb	Type IV secretion system effector BspB
	BPE123	100	100	99.35	99.35	vfdb	Type IV secretion system effector
Adhesines	bigA	98.74	98.74	98.48	98.48	vfdb	Dhesin with a bacterial immunoglobulin-like domain
	bigB	100	100	99.74	99.74	vfdb	Adhesin with a bacterial immunoglobulin-like domain
	bmaC	99.98	99.98	99.62	99.63	vfdb	Autotransporter outer membrane beta-barrel domain-containing protein
	bmaB/omaA	99.28	99.28	99.95	99.95	vfdb	Autotransporter outer membrane beta-barrel domain-containing protein
The two-component system BvrR/BvrS (TCS BvrRS)	bvrR	100	100	99.86	99.86	vfdb	Response regulator transcription factor
	bvrS	100	100	99.89	99.89	vfdb	Stimulus-sensing domain-containing protein
Tir domain containing protein immune evasion	btpB	100	100	99.77	99.77	vfdb	Tir domain containing protein BtpB
	BtpA/Btp1/TcpB	100	100	99.88	99.88	vfdb	Tir domain containing protein BtpA

## Sheet: Figure S1
		Figure S1 : Virulence factors and their associated genes identified in Tunisian animal Brucella melitensis genomes.
